# Supplementary material for: A Higher Adherence to the ALINFA Nutritional Intervention Is Effective for Improving Dietary Patterns in Children
Source: Children (Basel). 2024 May 7;11(5):559. doi: 10.3390/children11050559 (PMC11120244; doi:10.3390/children11050559)
Supplement: Supplementary file 1 [file children-11-00559-s001.zip]

Archive with 1 entries (1 files):
- children-2980742-supplementary.pdf
